# Supplementary material for: Natural variation of chronological aging in the Saccharomyces cerevisiae species reveals diet-dependent mechanisms of life span control
Source: NPJ Aging Mech Dis. 2018 Mar 12;4:3. doi: 10.1038/s41514-018-0022-6 (PMC5845861; doi:10.1038/s41514-018-0022-6)
Supplement: Supplementary file 2 — Table S1 [file 41514_2018_22_MOESM2_ESM.xlsx]

## Sheet: Sheet1
Supplementary Table S1: Natural yeast (Saccharomyces cerevisiae) strain collection used in this study.
Strain	Strain Alias	Continent	Country	Location	Source	Strain Requests	Comments
YO486	haploid derived from UC5	Asia	Japan	Unknown	Sake	Aimée Dudley (aimee.dudley@gmail.com)	Parental strain of the sake x tecc cross
YO502	haploid derived from DBVPG1853	Africa	Ethiopia	Unknown	White Tecc, honey wine	Aimée Dudley (aimee.dudley@gmail.com)	Parental strain of the sake x tecc cross
YO1047	Y-12638, CBS 2888	Africa	South Africa	Unknown	Soil	USDA ARS Culture Collection (NRRL)
YO1112	HC 1-2	North America	Honduras	Unknown	Green coffee beans	Aimée Dudley (aimee.dudley@gmail.com)
YO1114	MC1 1-1	North America	Mexico	Unknown	Green coffee beans	Aimée Dudley (aimee.dudley@gmail.com)
YO1128	YE 1-1	Asia	Yemen	Ismaili District	Green coffee beans	Aimée Dudley (aimee.dudley@gmail.com)
YO1348	GT 2-3B	North America	Guatemala	Huehuetenango	Green coffee beans	Aimée Dudley (aimee.dudley@gmail.com)
YO317	Y10	Asia	Philippines	Unknown	Coconut	Justin Fay (jfay@genetics.wustl.edu)
YO374	EC-59	Asia	Israel	Evolution Canyon	Shady spot, Station 6	Eviatar Nevo (nevo@research.haifa.ac.il)
YO376	EC-63	Asia	Israel	Evolution Canyon	Sunny spot	Eviatar Nevo (nevo@research.haifa.ac.il)
YO397	UCD 05-780	North America	United States	California	Beetle from infested Prunus Bokhariensis	Phaff Yeast Culture Collection
YO416	AY529517	Africa	Ghana	Unknown	Cacao fermentation	Lene Jespersen (lj@life.ku.dk)
YO419	G89	Africa	Ghana	Unknown	Cacao fermentation	Lene Jespersen (lj@life.ku.dk)
YO466	TY08	Africa	Tanzania	Unknown	Togwa	Thomas Andlid (thomas.andlid@chalmers.se )
YO468	TY19	Africa	Tanzania	Unknown	Togwa	Thomas Andlid (thomas.andlid@chalmers.se )
YO490	haploid derived from IL-01	North America	United States	Illinois	Soil	Aimée Dudley (aimee.dudley@gmail.com)
YO494	haploid derived from T7	North America	United States	Missouri	Oak Tree	Aimée Dudley (aimee.dudley@gmail.com)
YO508	haploid derived from NC-02	North America	United States	North Carolina	Oak Tree	Aimée Dudley (aimee.dudley@gmail.com)
YO512	haploid derived from CLIB382	Unknown	Unknown	Unknown	Super-attenuated beer	Aimée Dudley (aimee.dudley@gmail.com)
YO516	haploid derived from YPS163	North America	United States	Pennsylvania	Oak Tree	Aimée Dudley (aimee.dudley@gmail.com)
YO524	haploid derived from BF 2	North America	United States	California	Beach, marsh soil	Aimée Dudley (aimee.dudley@gmail.com)
YO528	haploid derived from EC-33	Asia	Israel	Evolution Canyon	Shady spot, Station 3	Aimée Dudley (aimee.dudley@gmail.com)
YO532	haploid derived from EC-63	Asia	Israel	Evolution Canyon	Sunny spot, Station 7	Aimée Dudley (aimee.dudley@gmail.com)
YO645	NRRL YB-210, CBS 428=CBS 6333=NRRL Y-1350	North America	Costa Rica	Unknown	Banana	USDA ARS Culture Collection (NRRL)
YO647	NRRL Y-12717	Asia	Nepal	Unknown	Murcha yeast cake	USDA ARS Culture Collection (NRRL)
YO648	NRRL Y-12769, Choke H3540	Asia	Malaysia	Unknown	Tapioca	USDA ARS Culture Collection (NRRL)
YO649	NRRL YB-1013	Asia	China	Unknown	Fermented food	USDA ARS Culture Collection (NRRL)
YO662	YB-427	North America	Trinidad Tobago	Unknown	Rum	USDA ARS Culture Collection (NRRL)
YO666	Y-12679	Asia	China	Unknown	Lao chao, fermented rice product	USDA ARS Culture Collection (NRRL)
YO670	YB-3224	North America	United States	Unknown	Wheat starch	USDA ARS Culture Collection (NRRL)
YO672	Y-7563, LRB 2624	Asia	India	Unknown	Jalebi, Indian fried (sweet) snack	USDA ARS Culture Collection (NRRL)
YO674	YB-4085, Hipolito Y-5	Asia	Philippines	Unknown	Nip (palm) sap	USDA ARS Culture Collection (NRRL)
YO700	Y-2253	Asia	Pakistan	Unknown	Baker	USDA ARS Culture Collection (NRRL)
YO705	Y-1778, Teixeira F-23	South America	Brazil	Unknown	Fermented cassava mash	USDA ARS Culture Collection (NRRL)
YO709	YB-4082, Hipolito Y-2	Asia	Philippines	Unknown	Papaya	USDA ARS Culture Collection (NRRL)
YO715	Y-1545, CBS 437	Europe	Italy	Unknown	Stracchino cheese	USDA ARS Culture Collection (NRRL)
YO721	Y-393, HENRICI 31	Unknown	Unknown	Unknown	Kefyr	USDA ARS Culture Collection (NRRL)
YO724	YB-4506	Unknown	Unknown	Unknown	Bark from Quercus variabi (Asian Oak)	USDA ARS Culture Collection (NRRL)
YO728	Y-11878, ATCC 26603, Rose SA 28	North America	Jamaica	Unknown	Cane juice	USDA ARS Culture Collection (NRRL)
YO730	YB-908	Unknown	Unknown	Unknown	Wild cherry tree gum	USDA ARS Culture Collection (NRRL)
YO732	Y-999, Erb amanite	Unknown	Unknown	Unknown	Amylo process (isolating EtOH from starch.)	USDA ARS Culture Collection (NRRL)
YO734	Y-2190, UCD-FST 50-167	North America	United States	California	D. pseudoobscura	USDA ARS Culture Collection (NRRL)
YO769	BF 3	North America	United States	California	Mud, leaves	Aimée Dudley (aimee.dudley@gmail.com)
YO770	BF 4	North America	United States	California	Mud, leaves	Aimée Dudley (aimee.dudley@gmail.com)
YO798	NRRL YB-1191, SRRL D10	North America	United States	Louisiana	Citrus juice	USDA ARS Culture Collection (NRRL)
YO814	NI1	Africa	Nigeria	Unknown	Unroasted cacao beans	Aimée Dudley (aimee.dudley@gmail.com)
YO820	NG3	Africa	Nigeria	Unknown	Unroasted cacao beans	Aimée Dudley (aimee.dudley@gmail.com)
YO823	NG6	Africa	Nigeria	Unknown	Unroasted cacao beans	Aimée Dudley (aimee.dudley@gmail.com)
YO840	CR-IM35	North America	Costa Rica	Unknown	Unroasted cacao beans	Aimée Dudley (aimee.dudley@gmail.com)
YO841	CR-IM36	North America	Costa Rica	Unknown	Unroasted cacao beans	Aimée Dudley (aimee.dudley@gmail.com)
YO849	P-C2-CS2	South America	Peru	Unknown	Unroasted cacao beans	Aimée Dudley (aimee.dudley@gmail.com)
YO874	HAITI 11	North America	Haiti	Unknown	Unroasted cacao beans	Aimée Dudley (aimee.dudley@gmail.com)
YO877	MG 2	Africa	Madagascar	Unknown	Unroasted cacao beans	Aimée Dudley (aimee.dudley@gmail.com)
