# Supplementary material for: Natural variation of chronological aging in the Saccharomyces cerevisiae species reveals diet-dependent mechanisms of life span control
Source: NPJ Aging Mech Dis. 2018 Mar 12;4:3. doi: 10.1038/s41514-018-0022-6 (PMC5845861; doi:10.1038/s41514-018-0022-6)
Supplement: Supplementary file 3 — Table S8 [file 41514_2018_22_MOESM3_ESM.xlsx]

## Sheet: Sheet1
Supplementary Table S8: Bulk DNA sequencing using Illumina HiSeq2000 with single-end 50 bp reads.
Condition	sample	lines	reads	genome size	avg depth cov	reads in bam	mapping rate	reads in rmdup bam	mapping rate	reads in unique rmdup bam	mapping rate
SC	Bulk H	42322316	10580579	12495682	42.3369	10123086	0.8667	7081369	0.8094	5463877	1
	Bulk L	47661668	11915417	12495682	47.6781	11323447	0.957	5671172	0.9142	4879156	1
CR	Bulk H	120493264	30123316	12495682	120.535	29771358	0.9607	14975848	0.9218	13180245	1
	Bulk L	100229484	25057371	12495682	100.264	24680200	0.9706	13228244	0.9451	11936768	1
Glu10	Bulk H	96096848	24024212	12495682	96.1301	23746948	0.9525	12665315	0.911	11022688	1
	Bulk L	53821488	13455372	12495682	53.8401	13064663	0.9657	8191157	0.9453	7372330	1
Gal	Bulk H	34272284	8568071	12495682	34.2841	8161137	0.9517	5778393	0.9318	5135338	1
	Bulk L	29892008	7473002	12495682	29.9023	7142099	0.9656	4082261	0.9398	3612016	1
